# Supplementary material for: Robust production of uniform human cerebral organoids from pluripotent stem cells
Source: Life Sci Alliance. 2020 Apr 17;3(5):e202000707. doi: 10.26508/lsa.202000707 (PMC7167289; doi:10.26508/lsa.202000707)
Supplement: Supplementary file 1 [file LSA-2020-00707_TableS1.xls]

## Sheet: Sheet1
Supplementary Table 1: Single-cell RNA sequencing (scRNA-seq) data analyses and statistics
Time point (weeks)	Batch	Sample Name	Total Raw Reads	Mapping rate to the mm10 transcriptome	Observed # of cells from Cellranger	Final # of Cells Analyzed post- processing	Total Genes post- processing	Mean Genes per cell post- processing	Mean UMIs per cell post- processing
12	Batch 1	CO1	311904172	0.449	2916	2413	17000	1994.58	4535.05
12	Batch 1	CO2	249676701	0.474	1698	1402	16092	1863.47	4349.66
12	Batch 2	CO3	305610493	0.496	1415	1196	15662	1717.15	4158.14
12	Batch 2	CO4	296970514	0.483	1856	1556	15992	1595.73	3496.43
12	Batch 3	CO5	299860802	0.464	1638	1367	15612	1582.65	3338.76
12	Batch 3	CO6	254262899	0.482	1462	1312	14494	1204.48	2377.26
18	Batch 1	CO1	231219972	0.397	3000	1302	14947	1139.1	2522.29
18	Batch 2	CO2	261267143	0.42	3000	746	14318	1400.24	3301.95
18	Batch 3	CO3	249623495	0.391	3000	942	14485	1136.37	2455.74
24	Batch 1	CO1	176957964	0.483	521	422	14005	1868.52	4649.92
24	Batch 1	CO2	226313736	0.47	514	436	13394	1688.03	4054.97
24	Batch 1	CO3	422721248	0.512	397	321	13058	1587.05	3866.52
24	Batch 2	CO4	224554922	0.552	264	217	12487	1656.78	4688.47
24	Batch 2	CO5	485193019	0.522	270	235	13495	2576.37	7381.49
24	Batch 3	CO6	97086115	0.508	270	212	12096	1775.47	4682.64
24	Batch 3	CO7	97109058	0.558	300	244	13476	2260.47	6701.99
24	Batch 3	CO8	442525699	0.499	604	519	14303	2074.31	5418.02
